# Supplementary material for: Post-Marketing Pharmacovigilance of Canakinumab from the FDA Adverse Event Reporting System (FAERS)
Source: Pharmaceuticals (Basel). 2025 Jan 16;18(1):114. doi: 10.3390/ph18010114 (PMC11768236; doi:10.3390/ph18010114)
Supplement: Supplementary file 1 [file pharmaceuticals-18-00114-s001.zip]

Archive with 1 entries (1 files):
- pharmaceuticals-3386764-supplementary.pdf
